# Supplementary material for: Virulence factors and biofilm forming ability of Staphyloccoccus species isolated from skeletal lesions of broiler chickens
Source: Sci Rep. 2025 Mar 28;15:10807. doi: 10.1038/s41598-025-95006-w (PMC11953336; doi:10.1038/s41598-025-95006-w)
Supplement: Supplementary file 1 — Supplementary Material 1 [file 41598_2025_95006_MOESM1_ESM.xlsx]

## Sheet: Arkusz1
Accession #	Sequence ID	Strain	Gene	Organism
OQ330928	5	5-0301LFP	16S rRNA	Staphylococcus cohnii
OQ330929	6	6-0302RFP	16S rRNA	Staphylococcus epidermidis
OQ330930	7	7-0302LTPA	16S rRNA	Staphylococcus epidermidis
OQ330931	8	8-0302LTPB	16S rRNA	Staphylococcus hominis
OQ330932	11	11-0303RFP	16S rRNA	Staphylococcus hominis
OQ330933	12	12-0303LFP	16S rRNA	Staphylococcus arlettae
OQ330934	13	13-0305VA	16S rRNA	Staphylococcus cohnii
OQ330935	14	14-0305VC	16S rRNA	Staphylococcus hominis
PQ302481	17	17-01LFP	16S rRNA	Staphylococcus arlettae
PQ302482	20	20-0401RK	16S rRNA	Staphylococcus epidermidis
PQ302483	21	21-0401RK	16S rRNA	Staphylococcus cohnii
PQ302484	22	22-0402LH	16S rRNA	Staphylococcus cohnii
PQ302485	23	23-0403LTP	16S rRNA	Staphylococcus cohnii
PQ302486	24	24-0403RFP	16S rRNA	Staphylococcus haemolyticus
PQ302487	25	25-0404RTP	16S rRNA	Staphylococcus cohnii
PQ302488	26	26-0405LFP	16S rRNA	Staphylococcus cohnii
PQ302489	27	27-0405LFP	16S rRNA	Staphylococcus cohnii
PQ302490	28	28-0405LH	16S rRNA	Staphylococcus cohnii
PQ302491	29	29-0503LFP	16S rRNA	Staphylococcus hominis
PQ302492	30	30-0601LTP	16S rRNA	Mammaliicoccus lentus
PQ302493	31	31-0603RFP	16S rRNA	Staphylococcus cohnii
PQ302494	32	32-0603RFP	16S rRNA	Staphylococcus arlettae
PQ302495	33	33-0603LFP	16S rRNA	Staphylococcus saprophyticus
PQ302496	34	34-0603LFP	16S rRNA	Staphylococcus saprophyticus
PQ302497	35	35-0705RFP	16S rRNA	Staphylococcus cohnii
PQ302498	36	36-0705RTP	16S rRNA	Staphylococcus arlettae
PQ302499	37	37-0705LFP	16S rRNA	Staphylococcus saprophyticus
PQ302500	38	38-0705LFP	16S rRNA	Staphylococcus haemolyticus
PQ302501	39	39-0802LTP	16S rRNA	Staphylococcus saprophyticus
PQ302502	41	41-1001RFP	16S rRNA	Staphylococcus epidermidis
PQ302503	42	42-1001RTP	16S rRNA	Staphylococcus epidermidis
PQ302504	43	43-1001LTP	16S rRNA	Staphylococcus epidermidis
PQ302505	44	44-02LH	16S rRNA	Staphylococcus sciuri
PQ302506	45	45-02LH	16S rRNA	Mammaliicoccus lentus
PQ302507	46	46-02LH	16S rRNA	Staphylococcus cohnii
PQ302508	49	49-1002LFP	16S rRNA	Staphylococcus epidermidis
PQ302509	51	51-1002RFP	16S rRNA	Staphylococcus hominis
PQ302510	53	53-1003LTP	16S rRNA	Staphylococcus hominis
PQ302511	54	54-1005LFP	16S rRNA	Staphylococcus epidermidis
PQ302512	55	55-1101LFP	16S rRNA	Staphylococcus cohnii
PQ302513	56	56-1101LFP	16S rRNA	Staphylococcus saprophyticus
PQ302514	58	58-1101RTP	16S rRNA	Staphylococcus hominis
PQ302515	61	61-1102LFP	16S rRNA	Staphylococcus saprophyticus
PQ302516	62	62-1105RFP	16S rRNA	Staphylococcus epidermidis
PQ302517	63	63-03LFP	16S rRNA	Staphylococcus hominis
PQ302518	64	64-03LFP	16S rRNA	Staphylococcus epidermidis
PQ302519	65	65-04LFP	16S rRNA	Staphylococcus chromogenes
PQ302520	66	66-1201LFP	16S rRNA	Staphylococcus cohnii
PQ302521	67	67-1202RFP	16S rRNA	Staphylococcus cohnii
PQ302522	68	68-1202LFP	16S rRNA	Staphylococcus epidermidis
PQ302523	69	69-1202LFP	16S rRNA	Staphylococcus hominis
PQ302524	70	70-1203RTD	16S rRNA	Staphylococcus cohnii
PQ302525	71	71-1204RFP	16S rRNA	Staphylococcus chromogenes
PQ302526	72	72-1204LFP	16S rRNA	Mammaliicoccus lentus
PQ302527	73	73-1204LTP	16S rRNA	Mammaliicoccus lentus
PQ302528	74	74-1205RTP	16S rRNA	Mammaliicoccus lentus
PQ302529	75	75-1205RTP	16S rRNA	Mammaliicoccus lentus
PQ302530	76	76-1205RH	16S rRNA	Staphylococcus cohnii
PQ302531	77	77-1205LH	16S rRNA	Staphylococcus chromogenes
PQ302532	78	78-1205LH	16S rRNA	Mammaliicoccus lentus
PQ302533	79	79-1205LH	16S rRNA	Staphylococcus cohnii
PQ302534	80	80-1501LFP	16S rRNA	Staphylococcus saprophyticus
PQ302535	81	81-1401LH	16S rRNA	Staphylococcus carnosus
PQ302536	82	82-1502LFP	16S rRNA	Staphylococcus saprophyticus
PQ302537	83	83-1504RFP	16S rRNA	Staphylococcus saprophyticus
PQ302538	84	84-1307V	16S rRNA	Staphylococcus epidermidis
PQ302539	85	85-1310V	16S rRNA	Staphylococcus hominis
PQ302540	86	86-1322RFP	16S rRNA	Staphylococcus hominis
PQ302541	87	87-1322RFP	16S rRNA	Staphylococcus hominis
PQ302542	88	88-1316LFP	16S rRNA	Staphylococcus chromogenes
PQ302543	89	89-1316LFP	16S rRNA	Staphylococcus cohnii
PQ302544	90	90-1324RFP	16S rRNA	Staphylococcus chromogenes
PQ302545	91	91-1324RFP	16S rRNA	Staphylococcus chromogenes
PQ302546	92	92-1324V	16S rRNA	Staphylococcus chromogenes
PQ302547	93	93-1324V	16S rRNA	Staphylococcus cohnii
PQ302548	94	94-05LFP	16S rRNA	Staphylococcus xylosus
PQ302549	95	95-1601FPD	16S rRNA	Staphylococcus cohnii
PQ302550	96	96-1601FPD	16S rRNA	Mammaliicoccus lentus
PQ302551	97	97-1602FPD	16S rRNA	Staphylococcus chromogenes
PQ302552	99	99-1701LFP	16S rRNA	Staphylococcus gallinarum
PQ302553	100	100-1701LFP	16S rRNA	Mammaliicoccus sciuri
PQ302554	101	101-1701LFP	16S rRNA	Mammaliicoccus sciuri
PQ302555	103	103-1701V	16S rRNA	Mammaliicoccus sciuri
PQ302556	105	105-1701V	16S rRNA	Staphylococcus hominis
PQ302557	106	106-1702V	16S rRNA	Staphylococcus hominis
PQ302558	107	107-1702V	16S rRNA	Staphylococcus epidermidis
PQ302559	108	108-1703RFP	16S rRNA	Staphylococcus xylosus
PQ302560	109	109-1703RFP	16S rRNA	Staphylococcus epidermidis
PQ302561	110	110-1801RFP	16S rRNA	Staphylococcus cohnii
PQ302562	111	111-1905RFP	16S rRNA	Mammaliicoccus lentus
PQ302563	113	113-2001RFP	16S rRNA	Staphylococcus cohnii
PQ302564	114	114-2001RFP	16S rRNA	Mammaliicoccus sciuri
PQ631388	5	5-0301LFP	rpoB	Staphylococcus cohnii
PQ631387	13	13-0305VA	rpoB	Staphylococcus cohnii
PQ631386	21	21-0401RK	rpoB	Staphylococcus cohnii
PQ631385	22	22-0402LH	rpoB	Staphylococcus cohnii
PQ631384	23	23-0403LTP	rpoB	Staphylococcus cohnii
PQ631383	25	25-0404RTP	rpoB	Staphylococcus cohnii
PQ631382	26	26-0405LFP	rpoB	Staphylococcus cohnii
PQ631415	27	27-0405LFP	rpoB	Staphylococcus cohnii
PQ631381	28	28-0405LH	rpoB	Staphylococcus cohnii
PQ631380	31	31-0603RFP	rpoB	Staphylococcus cohnii
PQ631379	46	46-02LH	rpoB	Staphylococcus cohnii
PQ631378	55	55-1101LFP	rpoB	Staphylococcus cohnii
PQ631416	66	66-1201LFP	rpoB	Staphylococcus cohnii
PQ631377	70	70-1203RTD	rpoB	Staphylococcus cohnii
PQ631376	76	76-1205RH	rpoB	Staphylococcus cohnii
PQ631375	79	79-1205LH	rpoB	Staphylococcus cohnii
PQ631389	89	89-1316LFP	rpoB	Staphylococcus cohnii
PQ631391	93	93-1324V	rpoB	Staphylococcus cohnii
PQ631390	95	95-1601FPD	rpoB	Staphylococcus cohnii
PQ631392	5	5-0301LFP	sodA	Staphylococcus cohnii
PQ631393	13	13-0305VA	sodA	Staphylococcus cohnii
PQ631394	21	21-0401RK	sodA	Staphylococcus cohnii
PQ631395	22	22-0402LH	sodA	Staphylococcus cohnii
PQ631396	23	23-0403LTP	sodA	Staphylococcus cohnii
PQ631397	25	25-0404RTP	sodA	Staphylococcus cohnii
PQ631398	26	26-0405LFP	sodA	Staphylococcus cohnii
PQ631399	27	27-0405LFP	sodA	Staphylococcus cohnii
PQ631400	28	28-0405LH	sodA	Staphylococcus cohnii
PQ631401	31	31-0603RFP	sodA	Staphylococcus cohnii
PQ631402	35	35-0705RFP	sodA	Staphylococcus cohnii
PQ631403	46	46-02LH	sodA	Staphylococcus cohnii
PQ631404	55	55-1101LFP	sodA	Staphylococcus cohnii
PQ631405	66	66-1201LFP	sodA	Staphylococcus cohnii
PQ631406	67	67-1202RFP	sodA	Staphylococcus cohnii
PQ631407	70	70-1203RTD	sodA	Staphylococcus cohnii
PQ631408	76	76-1205RH	sodA	Staphylococcus cohnii
PQ631409	79	79-1205LH	sodA	Staphylococcus cohnii
PQ631410	89	89-1316LFP	sodA	Staphylococcus cohnii
PQ631411	93	93-1324V	sodA	Staphylococcus cohnii
PQ631412	95	95-1601FPD	sodA	Staphylococcus cohnii
PQ631413	110	110-1801RFP	sodA	Staphylococcus cohnii
PQ631414	113	113-2001RFP	sodA	Staphylococcus cohnii
